# Supplementary material for: Reduction in nutritional quality and growing area suitability of common bean under climate change induced drought stress in Africa
Source: Sci Rep. 2018 Nov 1;8:16187. doi: 10.1038/s41598-018-33952-4 (PMC6212502; doi:10.1038/s41598-018-33952-4)
Supplement: Supplementary file 3 — Supplementary Dataset [file 41598_2018_33952_MOESM3_ESM.xlsx]

## Sheet: Sheet1
Variety	Condition	Season	Yield (kg/ha)	Fe56 (ppm)	Pb208 (ppm)	B11 (ppm)	Na23 (ppm)	Mg25 (ppm)	P31 (ppm)	S34 (ppm)	K39 (ppm)	Ca43 (ppm)	Ti47 (ppm)	Cr52 (ppm)	Mn55 (ppm)	Cu65 (ppm)	As75 (ppm)	Rb85 (ppm)	Sr88 (ppm)	Mo98 (ppm)	Cd114 (ppm)	Zn66 (ppm)	Co59 (ppm)	Ni60 (ppm)	Fe57 (ppm)	Phytic acid (%)	Total Proteins (mg/g of dry weight)
A197	1	1	902.78	60.12	0.017	34.4	8.04	1621.16	3668.28	1716.09	9759.63	1855.32	2.1	0.4231	20.25	8.9605	0.003529	40.4	10.6963	2.4683	0.000791	30.6202	0.2657	0.6332	43.6644	0.67	368.08
A197	1	1	1305.56	60.99	0.0172	34.92	14.53	1692.25	4151.57	1797.6	16819.2	2121.39	2.12	0.4299	17.62	9.4989	0.003825	43.7482	11.4149	3.2534	0.000974	39.2645	0.3418	0.6493	41.4272	1.04	441.43
A197	1	1	1444.44	62.23	0.0321	50.62	28.27	1695.08	4375.24	2162.49	20888.7	2358.58	2.4	0.4959	19.27	10.1385	0.003873	47.2653	13.0557	3.967	0.001143	48.9368	0.4445	0.6565	40.9553	1.1	425.55
A197	2	2	334.17	59.24	0.3614	35.58	13.95	1473.08	3823.48	2024.23	8512.91	1965.18	1.94	0.2499	14.48	8.4565	0.004535	63.6425	15.5682	0.3621	0.006347	36.1256	0.3076	0.676	59.2432	0.59	456.71
A197	2	2	500	65.93	0.0167	41.66	16.71	1440.87	4225.52	3366.17	22847.2	1484.4	2.07	0.1722	15.42	7.463	0.00383	38.9451	15.6746	0.6093	0.000387	50.8509	0.4046	0.6847	65.9289	0.96	477.11
A197	2	2	430.28	71.86	0.0389	44.61	19.81	1296.1	3179.24	2758.4	10071.6	2302.11	2.83	0.1942	18.12	6.9827	0.003348	39.436	14.6353	0.2785	0.000214	32.1706	0.4786	0.6298	71.8611	1.11	305.2
A197	1	3	1368.61	58.48	0.0165	38.56	11.46	1416.4	3650.06	2561.75	49090	1674.07	2.31	0.3019	18.31	8.4635	0.003757	14.3015	14.8841	0.7105	3.8e-05	27.5474	0.2324	0.707	45.7383	0.86	342.35
A197	1	3	1611.94	62.88	0.0173	52.03	14.58	1431.84	3675.77	3126.18	53161.2	1918.33	2.68	0.3541	22.87	9.3479	0.004028	23.7802	15.1569	0.5511	0.000222	35.5149	0.3	1.0801	45.8417	1.16	316.62
A197	1	3	1653.89	65.83	0.0282	70.61	15.82	1657.64	4164.55	3777.79	69182.3	1997.91	2.74	0.443	18.63	11.3911	0.004694	28.4398	15.4492	2.1942	0.000915	35.6668	0.4038	1.0875	45.9921	1.61	274
A197	2	4	62.5	54.87	0.0959	44.17	17.97	1466.43	3233.4	1145.94	6808.87	1299.85	3.02		14.34	8.6485		66.1366	9.1511	0.282		35.9412	0.6981	0.7964	49.3889	1.08	308.09
A197	2	4	190.83	48.28	0.1969	46.65	34.91	1599.77	3421.56	1203.16	15813.9	1346.94	3.11		14.53	9.0981		73.5091	9.2062	0.6004		36.5044	0.9051	0.9171	47.5438	1.15	364.18
A197	2	4	238.33	44.58	0.4679	48.74	44.83	1606.01	3623.24	1342.58	15822	1470.79	3.41		16.33	10.4891		74.3013	10.0168	0.611		40.9502	1.6978	1.3819	50.7908	1.35	354.12
A286	1	1	847.22	54.2707	0.0292	35.0112	8.0444	1831.38	3574.85	2439.88	18755	1823.01	2.1833	0.3563	20.5528	9.5275	0.003511	34.7969	12.7387	1.1799	0.000258	35.4162	0.7688	0.6284	39.523	0.26	420.43
A286	1	1	1375	56.2717	0.0494	44.0724	11.6107	1909	3611.04	2861.12	23731.1	2686.64	2.1956	0.4017	21.7081	10.0477	0.003659	36.0682	13.7727	1.6478	0.000706	35.7402	0.8607	0.7079	41.3645	0.36	334.48
A286	1	1	1708.33	57.5777	1.046	64.7468	22.1476	2051.8	4199.63	4717.62	44870.8	2806.07	2.7829	0.5025	17.5891	10.5244	0.003774	37.9051	17.479	2.9115	0.001399	45.302	0.9155	1.0199	46.519	0.78	358.07
A286	2	2	494.44	64.0639	0.1623	31.3034	24.9919	1887.39	3168.42	1873.37	7006.13	2484.79	1.6805	0.0256	20.5523	8.0828	0.00337	67.9605	19.548	0.1856	0.003376	35.3681	0.8588	1.103	64.0639	0.68	377.63
A286	2	2	788.61	57.1942	0.0332	33.9749	11.4188	1945.5	3756.05	2472.89	7798.09	2037.93	2.2367	0.0455	18.4048	8.1613	0.003631	45.099	13.3101	0.2528	0.000383		0.7084	0.7507	57.1942	0.74	355.3
A286	2	2	817.5	52.939	0.027	48.6999	9.9229	1887.6	3111.03	3537.11	21241.4	1683.77	2.4406	0.1011	17.3428	7.2118	0.00419	67.7531	14.9488	0.2511	0.000491	33.0005	0.7153	0.9504	52.939	1.12	229.95
A286	1	3	846.67	52.0756	0.0203	47.1125	11.75	2051.25	3160.69	2761.38	16365.6	1881.04	2.138	0.3201	20.5573	9.6194	0.00385	18.1592	15.3137	0.3063	0.000107	35.1382	0.6607	1.1373	41.2321	0.58	225.09
A286	1	3	943.06	63.822	0.0323	52.2185	14.6342	2251.15	3273.74	3251.27	16684.3	2051.1	2.3654	0.3374	20.535	10.0529	0.00504	25.7338	16.1592	0.3823	-1.1e-05	46.293	0.695	1.298	57.2862	0.82	220.89
A286	1	3	1702.22	59.7815	0.0416	57.0812	16.8371	2369.49	3308.72	4029.06	47972.4	3990.52	2.3794	0.3595	21.676	10.1904	0.008108	39.592	27.1322	0.5366	0.000155	57.4717	0.7176	1.3457	43.7192	1.16	226.35
A286	2	4	75.28	47.8496	0.0673	31.2837	15.135	2145.51	3078.45	1057.01	15013.5	2094.25	2.2713	0.2339	15.5808	9.4918		72.9532	13.604	0.4988		35.718	1.8431	0.7112	49.2001	0.66	246.97
A286	2	4	85.28	54.2722	0.1878	41.0645	28.0581	2241.59	3771.67	1282.45	12631.2	2170.37	2.8533	0.2046	16.6421	9.9584		73.5407	14.4112	0.5548		39.2989	2.1508	0.7947	57.9929	1.11	248.36
A286	2	4	286.11	51.2929	0.5819	45.4646	31.0205	2318.49	5460.91	1340.94	16042.5	3738.54	5.5672	0.1609	17.9032	11.0071		83.9056	25.2764	0.6505		39.5414	2.3309	0.9113	59.0642	1.27	368.31
A334	1	1	652.78	44.2453	0.0129	31.3803	6.7158	1640.66	3857.91	2139.85	5638.5	1235.7	2.1597	0.3658	20.9433	10.9353	0.003556	35.0998	10.3897	2.6447	0.000978	39.4445	0.7972	0.6438	43.5667	1.08	292.18
A334	1	1	694.44	56.8982	0.0394	35.7322	10.4777	1674	4092.83	2748.42	16099.3	1746.88	2.7074	0.4128	22.7976	11.5724	0.003658	37.1497	13.1919	3.0883	0.000994	44.0526	1.084	0.7571	39.358	1.11	479.55
A334	1	1	1291.67	58.0371	0.0475	38.0427	11.9916	1792.62	4382.88	2806.48	27408.6	1832.95	2.7407	0.4648	22.9589	12.5711	0.003955	46.0346	14.3609	4.1853	0.002564	56.1891	1.2798	0.8924	39.3765	1.25	365.38
A334	2	2	221.67	60.2379	0.1644	37.0126	9.8757	1581.45	3562.81	2960.99	39964.8	735.545	1.2946	0.1812	23.5146	8.5495	0.003328	50.7071	9.2436	0.161	0.001747	45.0428	1.1497	0.8442	60.2379	1.03	380.44
A334	2	2	353.61	28.6682	0.0119	37.113	9.334	755.135	1973.87	2554.24	14111.8	458.177	2.4057	0.1142	8.8043	3.4923	0.001716	22.2228	5.8695	0.1252	-8.5e-05	41.0551	0.6054	0.3659	28.6682	1.14	333.67
A334	2	2	369.72	54.5999	0.0101	38.9043	11.486	1424.88	3892.99	3459.51	36737	953.302	2.7759	0.1165	19.8903	8.2598	0.002891	63.3576	9.5445	0.3841	0.000453	42.9517	0.8754	0.9458	54.5999	1.23	371.68
A334	1	3	399.17	62.3529	0.0233	43.6612	8.5626	1734.87	2943.6	2932.28	25104.8	1328.28	2.398	0.2801	27.4333	8.7221	0.003884	23.0751	11.8496	0.2786	0.000167	28.9261	0.9101	1.0616	52.5284	0.79	260.47
A334	1	3	759.44	60.1688	0.0234	47.0983	12.3828	1903.77	3571.28	3282.82	33502	1331.87	2.5234	0.3243	21.6813	11.5807	0.004525	24.7979	13.9346	0.4013	0.000222	37.8288	0.7053	1.0732	41.3475	0.86	305.9
A334	1	3	1238.89	62.7404	0.0457	48.6945	14.9506	1903.99	4065.96	3812.17	74307	2840.54	2.628	0.3825	21.748	12.6833	0.005554	31.2219	18.67	0.4094	0.001478	43.6959	0.8978	1.0922	43.2717	1.16	401.15
A334	2	4	55	38.8114	0.0643	34.8842	14.6705	1839.08	3619.52	1072.06	4769.26	1108.4	2.0698		12.3708	6.9438		40.1077	7.279	0.495		30.8506	0.7555	0.5147	37.2164	1.3	302.2
A334	2	4	166.39	48.8121	0.0973	37.7766	24.2262	1937.59	4186.84	1094.25	14278.6	1255.78	2.7285		16.6199	9.0253		70.9632	9.7995	1.0183		33.8356	1.1684	0.7916	45.7132	1.31	419.16
A334	2	4	264.44	39.6085	0.7619	51.3324	25.9869	1988.03	4291.81	2383.34	108514	2513.08	3.4613		18.2545	11.1986		85.289	17.725	1.105		38.3298	2.7463	0.9676	45.4167	1.78	329.72
CAL 113	1	1	680.56	56.6282	0.025	29.0298	10.786	1750.93	3851.62	1328.9	7295.4	1829.76	2.0105	0.4341	20.1055	10.5241	0.003577	33.7842	10.9536	1.0907	0.000337	31.5833	0.2468	0.5277	40.7707	1.15	260.69
CAL 113	1	1	763.89	53.763	0.044	32.778	13.3849	1889.22	4018.53	2199.33	8740.69	1936.86	2.4214	0.459	18.8159	10.9875	0.003912	35.9511	11.9847	4.577	0.001253	35.6404	0.2609	0.5588	38.7997	1.18	402.3
CAL 113	1	1	777.78	60.052	0.1553	60.7497	33.4364	1936.22	4146.76	2551.55	26313.5	2638.75	2.4609	0.4789	22.416	11.1774	0.00418	39.0406	13.3403	2.7374	0.001755	52.7796	0.3149	0.8788	41.0601	1.2	401.05
CAL 113	2	2	53.89	73.5726	0.2888	28.2242	14.9429	1728.47	3463.77	1448.48	6959.61	1659.99	1.8229	0.2583	20.3971	9.0189	0.001558	41.0502	19.7608	0.2498	0.004057	43.8145	0.4391	0.6577	73.5726	0.84	451.24
CAL 113	2	2	571.39	59.574	0.0212	42.5409	12.6386	1616.96	3940.22	4016.06	22791.2	1717.84	2.8382	0.1816	18.986	6.7743	0.004053	36.2556	17.3505	0.1934	0.000286	56.7123	0.3163	0.4947	59.574	1.16	439.94
CAL 113	2	2	883.33	60.2259	0.0245	55.2996	14.536	1535.39	4096.06	3001.14	18294	1217.35	2.9173	0.1556	17.3303	8.1148	0.004438	46.1546	13.4511	0.1676	1.5e-05	37.4303	0.3335	0.633	60.2259	1.31	463.05
CAL 113	1	3	476.67	58.4408	0.0179	40.5267	11.5865	1591.12	3780.6	2053.36	17349.2	1223.33	2.2198	0.3206	20.9328	9.6504	0.003158	18.3842	12.0048	0.3735	0.000164	35.2866	0.2254	0.8733	42.7365	1.1	356.93
CAL 113	1	3	1423.61	63.8856	0.0275	42.3137	14.6185	1595.63	3939.87	2453.48	23815.6	1379.63	2.3293	0.3228	25.145	9.9957	0.003215	27.6138	12.3332	0.535	-6.9e-05	35.3297	0.2261	0.8979	43.7846	1.14	299.93
CAL 113	1	3	1481.94	68.699	0.029	42.5134	15.2139	1621.69	4188.32	2815.78	38866.4	2529.12	2.5094	0.3828	24.3954	10.8372	0.003551	31.4741	18.736	0.6341	-7e-05	37.8891	0.2719	0.923	46.8922	1.19	254.24
CAL 113	2	4	52.5	49.7097	0.0638	45.0788	29.7042	1525.34	3650.12	1051.7	5427.78	1560.61	3.2352		15.1551	9.5069		75.4989	9.1866	0.602		39.2013	0.8681	0.897	50.213	1.25	321.84
CAL 113	2	4	120.28	44.4309	0.1579	50.0671	36.9149	1552.5	3993.59	1129.61	15713	1563.3	3.2426		16.3423	11.4718		104.015	10.6981	0.7567		39.8687	1.0987	1.1677	45.2672	1.34	392.23
CAL 113	2	4	307.22	45.671	0.188	50.8127	39.555	1745.27	4553.46	1172.44	30564	1673.97	3.4085		18.4348	14.0123		112.567	11.0341	1.3167		49.1924	2.6614	1.4607	44.049	1.86	300.72
CAL 143	1	1	513.89	57.3717	0.0198	33.1828	11.8713	1699.97	3791.95	2060.76	14468.2	1765.58	2.2512	0.4399	21.248	10.2964	0.003611	27.8734	12.3754	1.6223	0.0004	29.5592	0.2384	0.5004	48.8822	0.3	256.52
CAL 143	1	1	1222.22	54.8941	0.0301	57.8317	13.3427	1742.41	3952.68	2309.54	16072.2	1878.19	2.2899	0.4745	19.3446	10.4157	0.004474	35.3873	12.6572	1.7915	0.000687	31.5945	0.3058	0.6555	39.6104	1.08	413.14
CAL 143	1	1	1319.44	54.8298	0.1983	61.2949	47.1993	1796.48	4105.93	3090.93	26414.2	3239.86	2.4444	0.4802	19.5257	10.7495	0.004844	35.9776	16.8599	2.3578	0.001973	34.1408	0.5085	0.9164	39.1158	1.11	439.83
CAL 143	2	2	998.33	53.4232	0.2431	34.964	9.8298	1604.81	3643.37	3488.62	23781	1891.79	2.0175	0.2077	19.0943	7.2279	0.00503	40.9064	13.7764	0.1378	0.007003	67.7776	0.2549	0.4901	53.4232	0.97	386.15
CAL 143	2	2	1542.5	62.6352	0.012	44.744	12.0539	1649.99	3643.84	2326.11	7525.99	1700.46	2.379	0.2027	16.745	8.0186	0.003683	47.5165	17.805	0.1124	-0.000145	29.2439	0.3393	0.6392	62.6352	1.09	367.45
CAL 143	2	2	1573.33	61.0881	0.0151	48.3168	11.9092	1640.3	3715.01	2881.67	24828.9	1760.19	2.6693	0.1812	18.7312	7.2218	0.004296	39.4169	16.8898	0.3177	0.000314	53.2298	0.2586	0.3591	61.0881	1.31	290.25
CAL 143	1	3	877.22	64.5939	0.0194	32.5466	10.9279	1501.93	3879.7	1282.73	8414.85	1130.14	2.0014	0.2974	22.0161	10.2752	0.002923	12.7896	12.0232	0.2914	8e-05	23.3715	0.2432	0.6808	43.9974		346.6
CAL 143	1	3	1418.33	60.5191	0.0287	33.5078	11.1864	1649.7	4072.71	1952.55	12895.2	1498.86	2.1687	0.4399	21.8949	10.4682	0.003916	22.3153	12.578	0.489	0.000147	27.8148	0.2636	0.7695	43.8181	1.28	425.06
CAL 143	1	3	1583.61	63.9649	0.0378	56.7243	13.898	1672.03	4160.61	3482.37	45217.4	1577.95	3.0356	0.4773	23.7751	12.3739	-0.000528	31.6028	14.6911	0.5056	0.00022	29.8444	0.4474	1.2431	41.6266	1.26	292.92
CAL 143	2	4	71.39	48.7618	0.0869	41.9827	17.607	1613.02	3878.62	1036.81	10179.3	1274.9	2.5598		16.2267	7.1701		71.2955	10.157	0.3945		34.1948	0.6854	0.7837	48.821	1.24	276.54
CAL 143	2	4	76.67	49.7446	0.2366	48.0044	33.9245	1655.88	4328.99	1114.21	15660.6	1498.72	2.7095		17.9572	10.3145		81.8121	10.2737	0.6894		40.2573	2.2566	0.791	50.0414	1.3	342.05
CAL 143	2	4	126.94	43.8496	0.3983	50.6178	38.8445	1760.43	4453.97	1137.82	16267.8	1891.49	3.6936		18.8393	11.3082		84.0369	12.978	1.4669		40.6225	2.6735	0.8435	46.3751	1.52	396.64
DRK 57	1	1	416.67	54.6561	0.014	40.8965	9.5622	1567.42	4082.25	2167.47	6170.45	1847.98	2.5102	0.4508	19.6909	9.5524	0.003726	35.9709	10.7983	1.8459	0.000564	29.9661	0.3255	0.7717	40.1062	0.55	339.96
DRK 57	1	1	500	54.1213	0.0196	48.8829	11.7281	1690.82	4134.04	2214.67	15962.9	2137.9	2.6527	0.452	18.8895	9.7341	0.00425	41.8635	12.9852	2.2913	0.000785	30.8091	0.4088	0.7775	39.6309	0.94	380.69
DRK 57	1	1	777.78	55.0493	0.0421	55.1382	19.7547	1797.17	4325.11	2877.03	19565.3	2462.35	2.6571	0.4744	20.9798	10.7684	0.005442	67.5246	13.5713	3.0471	0.001172	34.094	0.4892	0.9122	40.1601	1.3	331.41
DRK 57	2	2	694.17	64.6823	0.7297	29.5737	13.3161	1538.31	3513.62	1451.22	6574.43	2954.99	1.8575	0.2672	19.5088	7.3625	0.002506	56.0654	20.5239	0.1565	0.0129	38.3416	0.401	0.694	64.6823	0.67	443.12
DRK 57	2	2	696.94	61.1519	0.0632	33.2552	12.206	1621.65	3914.24	2062.69	9356.18	2969.69	2.1585	0.2003	19.8313	6.4734	0.003876	63.6414	18.4871	0.1557	4.1e-05	36.8897	0.3972	0.7408	61.1519	0.77	344.62
DRK 57	2	2	829.72	62.164	0.012	42.0847	11.0921	1405.21	3743.24	2714.89	19455.6	2427.63	2.1646	0.1813	18.2012	6.7954	0.003667	59.2816	16.0085	0.1722	1.4e-05	35.5732	0.4815	0.8601	62.164	1.27	354.4
DRK 57	1	3	980.83	67.1098	0.016	45.8031	13.1635	1636.46	3400.7	2644.19	14476.3	2851.66	2.1667	0.2819	23.8164	7.3822	0.002986	25.9777	19.6045	0.3572	-3e-06	27.7255	0.283	0.8292	51.5304	0.82	276.57
DRK 57	1	3	1081.39	59.2876	0.0276	46.072	13.8772	1747.51	3517.49	2742.2	28930.7	2958.37	2.3959	0.3586	21.7492	7.9813	0.003651	27.6	20.2217	0.3998	0.000106	29.3724	0.3471	0.9375	55.3637	0.94	305.53
DRK 57	1	3	1361.11	71.9529	0.042	84.7426	18.5227	1756.02	3526.95	4842.21	55325.5	3022.77	2.8115	0.3639	26.5192	8.5638	0.007463	31.4529	20.2838	0.4827	0.000114	34.0743	0.3478	1.085	54.2865	1.06	259.67
DRK 57	2	4	66.39	49.5354	0.133	30.886	15.6556	1358.68	3588.63	1090.46	6504.47	974.981	2.4009		14.7249	8.3338		62.1259	6.457	0.5753		38.9163	0.9868	0.8989	49.4867	1.34	552.56
DRK 57	2	4	83.33	50.4838	0.1886	36.8218	23.7338	1516.89	3764.85	1330.97	18341.9	1988.2	2.7979		14.9929	8.3529		68.8014	13.0528	0.6081		39.4726	1.1604	1.055	46.1452	1.35	402.7
DRK 57	2	4	91.94	53.0546	1.1202	45.7945	38.9771	1573.32	4499.3	1596.81	40565.6	2205.43	2.958		15.9851	11.0373		79.6155	16.1725	1.4245		40.5919	1.9237	2.5547	59.576	1.89	260.69
NASAKA	1	1	583.33	59.2314	0.0152	31.0517	8.8722	1695.69	3931.97	2456.37	21554.8	1527.72	2.6309	0.4277	20.737	9.0166	0.003161	26.6945	9.6032	0.682	3.6e-05	31.5095	0.2922	0.4078	43.0848	0.63	241.31
NASAKA	1	1	666.67	57.957	0.0201	50.0374	9.6411	1773.68	4254.81	2513.39	31056.5	1676.39	2.7027	0.4489	20.5353	9.2641	0.003856	29.6032	11.0569	2.0388	0.000723	33.8854	0.3588	0.4225	44.7717	0.95	440.9
NASAKA	1	1	805.56	49.7867	0.0269	65.5604	26.4835	2039.2	4374.98	3128.61	33192.6	1758.16	2.9191	0.5071	17.282	9.2854	0.004203	33.7535	13.4998	5.2299	0.002422	35.2124	0.3965	0.5539	37.3225	1.09	432.88
NASAKA	2	2	217.5	57.773	0.2707	32.4119	16.5338	1570.37	3565.42	2225.54	9633.87	1912.04	2.1421	0.247	16.676	7.7456	0.001235	52.7185	22.497	0.1919	0.004829	38.8883	0.3517	0.5342	57.773	1.17	489.86
NASAKA	2	2	288.06	61.9153	0.0232	35.8144	14.0643	1782.94	4209.98	2105.83	2916.72	1159.16	2.4487	0.1776	17.3598	7.7326	0.003179	57.4574	11.438	0.3163	0.000158	42.5179	0.3374	0.5953	61.9153	1.2	434.08
NASAKA	2	2	486.94	62.847	0.0178	54.3941	16.0126	1773.84	4328.37	3168.93	17260.6	1666.59	2.8642	0.1652	16.3161	7.6034	0.003887	34.0694	13.311	0.3459	0.000168	35.6048	0.3142	0.3749	62.847	1.24	304.31
NASAKA	1	3	267.22	61.3274	0.0192	42.3502	148.774	1582.25	3628	2623.56	33395	1674.24	2.3263	0.3014	21.0461	8.4155	0.003471	22.2958	13.8314	0.3013	3.6e-05	29.8099	0.2567	0.6766	45.7439	0.88	257.83
NASAKA	1	3	1066.11	54.8765	0.0285	44.2528	11.6013	1599.7	4132.31	2891.8	43370.8	1698.27	2.6764	0.3322	18.7273	9.1169	0.003851	28.6874	15.596	0.6166	0.000104	31.1671	0.2757	0.6861	42.3052	1.02	315.16
NASAKA	1	3	1294.72	68.6801	0.0529	53.1642	17.5903	1907.43	4275.11	3469.22	48229.2	2019.92	2.9652	0.3352	24.3083	9.9883	0.003937	38.4837	15.6479	0.7425	0.0003	32.5052	0.3249	0.6959	46.9582	1.02	276.13
NASAKA	2	4	50.28	49.15	0.0721			1461.05		1092.55												33.1848			55.3876	1.23	325.98
NASAKA	2	4	160.56			46.3638	19.0706		3624.04	1382.98	15440	2187.57	2.7861		16.1786	9.208		63.9655	15.8954	1.0763		33.7457	1.591	0.5213			285.87
NASAKA	2	4	551.67	46.2998	0.22	47.6241	39.8763	1489.93	4012.94		15513	2778.16	2.8475		17.3047	10.6608		67.1169	21.2939	1.3983			3.1336	0.6705	48.9933	1.27
NUA 45	1	1	583.33	59.5639	0.0165	32.5943	8.6586	1415.35	3821.63	1652.66	7383.88	2057.64	2.1091	0.4104	20.1771	8.5942	0.003761	33.8645	13.0067	1.4514	0.00079	35.8608	1.5161	0.6319	43.4906	0.41	397.73
NUA 45	1	1	680.56	59.1454	0.0213	36.4729	9.3421	1576.97	3952.75	1803.41	11937.2	2092.68	2.3368	0.497	19.9642	9.557	0.004224	44.1341	13.4813	2.9016	0.000882	36.5669	1.7678	0.6436	41.5951	0.57	365.35
NUA 45	1	1	1000	53.1831	0.0408	52.1301	13.2431	1619.41	4107.27	3339.29	34774.1	2698.42	2.9042	0.5041	23.763	9.6321	0.004381	62.3717	14.0449	4.3577	0.001526	38.7779	2.0252	0.7407	43.0838	1.16	352.07
NUA 45	2	2	1324.44	68.6571	0.3232	39.5089	19.0219	1471.51	3548.46	3067.22	13229	2032.72	2.1382	0.1896	20.2018	5.754	0.003463	36.1219	15.9906	0.3271	0.003575	42.121	1.2509	0.384	68.6571	0.77	495.47
NUA 45	2	2	1331.67	60.0338	0.0237	46.0416	19.5749	1538.54	4184.93	2968.94	12549.1	1660.55	2.4126	0.1737	18.5361	7.3412	0.004963	40.6687	14.214	0.2789	0.000305	44.6699	1.7697	0.6191	60.0338	1.16	423.98
NUA 45	2	2	1615.28	62.288	0.0248	53.7296	19.8044	1511.33	3708.63	2386.03	3908.01	2913.17	2.8101	0.2045	19.7426	6.412	0.003651	48.3038	18.6589	0.2525	3.4e-05	27.2555	1.3913	0.5332	62.288	1.34	232.33
NUA 45	1	3	977.5	56.7715	0.0283	38.2404	10.4895	1228.56	3489.16	2046.07	11482.7	2489.44	2.2074	0.2619	21.9745	8.1948	0.003289	10.8052	15.5288	0.4593	-2.9e-05	26.8941	1.0825	0.8243	53.1926	0.62	281.22
NUA 45	1	3	1796.11	63.6139	0.0366	38.6031	16.5983	1532.65	4252.51	2498.03	42522.3	2507.11	2.6558	0.3892	29.3448	9.3216	0.003665	21.661	16.2808	0.7613	0.000471	28.8379	1.1253	0.9004	46.6135	1.01	224.89
NUA 45	1	3	2201.11	66.587	0.0554	71.1078	20.2271	1713.39	4302.41	5172.22	46967.5	2724.04	2.8012	0.4287	26.0112	10.1138	0.005395	26.3046	24.2675	2.066	0.000951	34.4981	1.4278	1.2658	49.1759	1.35	227.24
NUA 45	2	4	166.39	49.3934	0.1935	42.116	21.1058	1555.01	3033.52	1146.18	11259.6	1368.7	2.8645		15.5762	7.5094		49.6482	8.3784	0.5188		32.4185	1.1139	0.6003	48.9641	0.62	311.62
NUA 45	2	4	396.39	47.2472	0.2068	52.5394	42.8854	1555.99	3719.89	1450.07	14492.9	1383.54	3.1805		15.7751	10.7451		74.5597	8.9117	0.6375		40.0531	1.3048	0.7371	44.7046	1.18	271.4
NUA 45	2	4	626.39	41.713	0.7827	52.7064	42.9085	1569.88	3754.72	1479.1	34077.9	1940.83	3.3406		17.2104	10.9506		118.612	15.1861	0.8629		43.9794	1.3209	1.1026	46.6435	1.34	306.65
NUA 59	1	1	416.67	53.3388	0.0206	45.3813	9.8268	1501.8	4409.7	2411.84	5850.53	1321.94	2.8693	0.3915	17.0976	9.1379	0.003938	38.2986	9.1182	1.2913	0.000473	27.8668	0.3397	0.5817	38.4984	0.11	228.67
NUA 59	1	1	666.67	53.9308	0.0285	49.3807	9.9291	1565.74	4458.87	3217.34	17408.2	1874.84	2.9162	0.4421	17.5441	9.4225	0.004166	41.3773	12.1197	5.9187	0.002159	33.6628	0.3999	0.6526	37.8269	1.15	414.57
NUA 59	1	1	666.67	51.5463	0.0327	58.9959	37.8991	1605.35	5147.35	3480.73	33561.1	2101.92	3.0329	0.444	17.1078	10.8303	0.004462	74.2435	16.3315	5.9361	0.002657	34.9079	0.7526	0.7471	38.0693	1.24	415.59
NUA 59	2	2	91.94	68.9898	0.1932	34.8973	10.9266	1544.99	3805.49	2034.88	8242.77	1086	2.1323	0.2486	16.9342	6.6713	0.003884	48.2822	13.3959	0.2558	0.004161	40.3919	0.514	0.7447	68.9898	0.53	552.57
NUA 59	2	2	256.94	57.381	0.2892	37.27	13.6388	1495.51	3940.93	2140.04	9160.43	766.142	2.207	0.2545	18.9585	7.1268	0.003303	64.8944	8.2136	0.2045	0.00254	44.544	0.5106	0.8003	57.381	0.78	430.83
NUA 59	2	2	430.56	64.4148	0.0165	50.0887	14.7147	1577.49	3264.51	3433.15	40532.1	1871.7	2.357	0.1402	17.5685	6.402	0.003822	46.8929	14.1101	0.2356	7e-06	52.8286	1.1524	0.6212	64.4148	1.1	301.74
NUA 59	1	3	495.83	55.5747	0.03	44.5287	14.1016	1403.21	3762.95	2428.52	13927.1	1034.07	2.4985	0.3476	19.4304	8.2399	0.00253	26.3024	10.8242	0.3828	0.000112	26.7539	0.3817	0.9609	39.8007	0.91	329.9
NUA 59	1	3	905.56	63.0331	0.0316	51.2401	17.4327	1493.22	4049.65	3127.18	31255.4	1456.56	2.5283	0.353	23.8828	8.6371	0.003788	29.1996	15.4713	0.3906	0.000134	30.9201	0.4126	1.0481	45.1863	0.97	306.09
NUA 59	1	3	1026.11	62.3187	0.0356	58.3235	17.5232	1561.58	4180.94	3480	60095.8	1574.5	2.7747	0.4801	21.572	9.0278	0.004035	41.8409	17.8031	0.7052	0.000349	57.629	0.4198	1.2078	42.9523	1.48	302.05
NUA 59	2	4		47.351	0.1222					1133.87															51.0307	1.02	253.18
NUA 59	2	4	6.39						3386.11		16580.5											92.5357
NUA 59	2	4	35.56			51.5731	39.5226	1619.2				2597.81	3.0473		17.2891	8.3892		64.0094	18.3025	1.108			2.5887	0.9701
NUA 674	1	1	583.33	51.9542	0.0216	34.5932	9.3435	1557	3810.33	2133.33	8402.08	2421.84	2.4209	0.4059	28.4658	7.47	0.004	37.9839	12.6671	0.7172	0.000155	26.4858	0.2749	0.5159	43.5491	0.92	341.88
NUA 674	1	1	638.89	47.399	0.0391	44.0455	14.0881	1586.68	4171.55	2388.36	22205.6	2588.05	2.7906	0.4607	21.9077	7.6399	0.004051	40.1118	12.8721	1.9588	0.001028	29.0861	0.3231	0.5602	41.9866	1.1	410.62
NUA 674	1	1	902.78	52.1334	0.0921	51.9052	20.017	1643.23	4299.95	2426.87	42650.8	3064.05	2.8504	0.5069	25.6014	8.3522	0.004277	42.5003	14.0745	5.7647	0.002377	33.0255	0.3253	1.817	48.4591	1.21	410.48
NUA 674	2	2	102.78	73.6111	0.2431	30.7297	16.8466	1556.52	3780.91	1390.59	2744.6	2924.08	1.8108	0.2303	22.5903	7.2226	0.002848	60.6065	17.9652	0.2316	0.006834	38.4331	0.325	0.6611	73.6111	0.85	406.64
NUA 674	2	2	238.33	65.0371	0.508	59.1344	12.6225	1330.12	3454.96	3123.49	12267.6	2789.8	2.2656	0.2019	20.0535	5.423	0.003959	48.4046	17.2029	0.204	0.003045	33.2776	0.3463	0.6909	65.0371	0.93	377.58
NUA 674	2	2	921.94	74.0545	0.0159	46.8946	15.8108	1408.65	3724.84	2722.92	7798.09	2697.52	2.4456	0.1718	22.4722	5.9681	0.003858	34.3015	17.9805	0.2666	0.000151	36.1368	0.3952	0.6728	74.0545	1.07	344.4
NUA 674	1	3	1043.89	59.7454	0.0184	44.7842	9.1656	1438.93	3602.48	2772.01	34500.8	2166.68	2.4591	0.2986	21.3592	6.6323	0.00299	22.0445	12.9952	0.2721	0.000143	27.1983	0.2244	0.5989	49.1717	1	263.49
NUA 674	1	3	1143.61	56.5286	0.0471	62.3325	12.2447	1461.43	3671.18	3807.18	51121.9	2240.8	2.7097	0.3413	24.0618	6.9542	0.00353	29.891	16.1265	0.4896	-1.6e-05	32.0611	0.298	0.7319	47.2512	1.04	302.27
NUA 674	1	3	1155	69.9827	0.0814	63.5208	16.7306	1556.06	3709.97	4017.58	53107.3	3313.17	2.8093	0.3734	26.286	8.8123	0.005289	29.901	18.7656	0.7988	0.024164	33.4775	1.6337	0.9133	52.9515	1.27	243.83
NUA 674	2	4	9.17
NUA 674	2	4	15.28
NUA 674	2	4	20
NUA 705	1	1	569.44	46.8911	0.016	43.985	10.1526	1636.49	3898.45	2411.26	19882	1818.71	2.4365	0.4384	21.8927	7.785	0.004181	40.2074	9.7054	2.8495	0.001008	26.838	0.2687	0.622	35.9634	0.43	184.64
NUA 705	1	1	597.22	51.8411	0.0196	56.1701	12.9134	1766.25	3982.04	3093.41	7513.89	1952.12	2.5681	0.4667	18.5258	8.4585	0.004523	40.716	12.3638	3.1674	0.001224	35.634	0.34	0.6484	37.1376	0.83	354.15
NUA 705	1	1	805.56	49.5622	0.041	59.3223	20.0121	1830.24	4177.9	3255.47	35802.4	2232.92	2.6841	0.4692	21.965	8.6321	0.004998	49.2835	15.9726	3.7002	0.001521	45.5798	0.3948	0.77	40.4361	1.29	301.41
NUA 705	2	2	907.22	56.0979	0.1986	38.5598	13.5736	1893.37	3563.08	2075.1	10546.9	2571.16	2.137	0.2553	23.1445	5.455	0.004039	48.0071	15.7304	0.1914	0.004617	38.8433	0.3624	0.6558	56.0979	1.04	363.07
NUA 705	2	2	1024.17	62.2775	0.0137	42.6874	11.1393	1768.75	4287.69	3039.22	10905.2	1854.41	2.6337	0.1791	17.4206	6.5995	0.003576	35.9191	14.1437	0.3649	0.000487	44.9338	0.3779	0.6212	62.2775	0.9	432.52
NUA 705	2	2	1035.56	59.1892	0.019	47.8718	11.8491	1810.95	3695.14	2861.73	13446.6	2364.42	2.1977	0.1814	19.9465	5.1843	0.003913	48.761	18.3461	0.2013	0.000185	45.7145	0.2638	0.6351	59.1892	1.09	342.69
NUA 705	1	3	848.06	61.1179	0.0227	39.3179	10.5106	1781.31	3503.86	2200.74	13751.2	1804.89	2.1669	0.286	29.9848	7.6024	0.00341	13.7373	16.9354	0.5155	7.3e-05	24.2183	0.2631	0.7286	46.9676	0.96	282.06
NUA 705	1	3	899.72	51.5201	0.0276	43.3299	11.8659	1938.47	4056.54	2513.57	30560.6	1977.07	2.5004	0.3514	25.8867	7.8763	0.003505	16.8617	16.9949	0.6593	0.000207	29.0081	0.2848	0.8066	46.9276	1.13	274.91
NUA 705	1	3	1359.17	55.5101	0.0353	74.9889	17.9512	2200.19	4249.9	4728.75	93379	3394.96	3.1263	0.4158	24.5982	8.1285	0.003556	19.1095	23.0475	1.2113	0.000949	30.1354	0.3513	0.9068	42.1365	1.23	260.08
NUA 705	2	4	84.17	46.1934	0.128	28.2436	14.6569	1670.99	3671.73	1057.08	8404.91	1180.73	2.4597		15.7594	7.4149		64.6872	5.4768	0.3334		33.5219	0.3842	0.5258	44.7695	1.28	323.18
NUA 705	2	4	91.11	48.3589	0.1502	42.6672	32.8645	1886.49	3967.52	1269.75	14940.1	1224.23	3.001		15.7969	8.5328		65.1711	7.9791	0.3921		39.4485	0.8903	0.8263	45.9647	1.42	341.54
NUA 705	2	4	111.67	41.0512	0.2386	44.195	35.0192	1963.01	4329.06	1484.09	37199	2650.42	3.0405		15.9937	13.5318		73.5525	19.3994	0.8676		41.3297	1.8872	1.8849	47.9253	1.57	377.6
NUA 706	1	1	430.56	55.993	0.0139	36.2847	14.0156	1623.27	3944.69	1600.42	11245.8	1760.47	2.3446	0.4016	21.6902	5.9361	0.004007	39.4142	12.195	1.3241	0.00047	32.4073	0.2901	0.513	39.0943	0.46	397.73
NUA 706	1	1	472.22	54.3325	0.0209	45.9601	16.6722	1643.76	4238.01	2268.45	19073.1	1869.77	2.7093	0.5012	24.8665	7.3539	0.004093	45.5217	13.6227	3.2018	0.00107	40.4024	0.3394	0.6676	39.8879	0.92	412.28
NUA 706	1	1	750	51.4362	0.0403	52.4755	32.0048	1694.97	4239.9	2515.07	45588.2	2108.45	2.7293	0.5452	22.5707	9.3431	0.004972	81.7307	13.7179	3.7801	0.001348	63.279	0.4194	0.7956	39.3574	0.94	330.18
NUA 706	2	2	300.56	63.7751	0.242	37.2857	16.2099	1559.71	3884.51	2025.4	10091.1	1912.09	1.8407	0.2396	18.8343	6.4395	0.001966	54.9752	17.8804	0.3534	0.002495	34.7633	0.3239	0.5621	63.7751	0.45	495.47
NUA 706	2	2	547.78	58.667	0.0232	38.0562	19.0627	1496.57	3637.7	2207.57	7551.12	1277.46	2.392	0.2123	18.0024	6.3655	0.003173	64.453	12.2707	0.2335	7.8e-05		0.3083	0.7866	58.667	0.82	467.56
NUA 706	2	2	1519.72	56.6626	0.1219	53.6805	15.497	1474.12	3783.96	3675.99	26408.5	1539.67	2.8028	0.1706	18.8253	5.4004	0.004002	43.7406	17.8183	0.3913	0.000441	33.7435	0.2952	0.4372	56.6626	0.94	541.69
NUA 706	1	3	871.39	57.6932	0.023	53.446	14.8786	1441.3	3526.85	3200.07	52983.5	1361.46	2.5369	0.3382	20.4686	6.88	0.003593	28.2351	14.3681	0.2398	-5.9e-05	30.5032	0.2322	0.8954	43.5934	0.72	324.61
NUA 706	1	3	1361.39	61.3237	0.0389	65.1168	16.1103	1503.94	3572.08	3564.62	60899.6	1771.52	2.7195	0.4211	19.4477	7.2016	0.003752	33.8717	16.5004	0.3328	0.000211	33.0875	0.3083	0.896	47.0001	0.85	301.26
NUA 706	1	3	1398.61	56.7656	0.0448	69.2887	17.1689	1565.25	3748.18	3891.99	73343.2	1801.37	2.8725	0.5638	24.6785	7.2368	0.004097	40.8665	17.1833	0.568	0.000335	42.7711	0.332	0.9405	43.9974	0.96	267.18
NUA 706	2	4	23.89	48.1662	0.1467	40.2132	19.2629	1318.78	3330.37	1080.88	6805.22	2009.4	2.1948		14.62	7.7927		57.1361	13.7091	0.5578		33.363	1.6048	0.824	47.2499	0.99	367.26
NUA 706	2	4	80.28	48.8803	0.1525	42.0041	35.9003	1509.41	3870.33	1150.69	15849.9	2094.18	2.5353		17.0065	9.9672		64.0945	13.8595	0.6153		37.4265	1.7366	0.8809	47.9943	1.09	415.95
NUA 706	2	4	326.11	43.1138	0.2322	51.1617	42.0179	1747.95	4354.02	1399.79	18521.7	2408.66	2.8219		19.3552	10.6225		96.4502	16.2063	0.9908		39.6159	2.7625	1.4254	46.677	1.44	331.72
NUA 720	1	1	638.89	61.2028	0.0212	30.9261	7.8786	1392.74	3645.94	1878.62	13478.3	2045.01	2.0186	0.4215	27.0264	9.218	0.003343	36.9114	13.1235	3.1015	0.001199	28.2164	0.2836	0.4793	42.4301	0.09	377.34
NUA 720	1	1	750	58.8227	0.0218	41.2715	8.66	1572.8	3869.48	2773.92	17058.4	2323.92	2.4526	0.4352	20.9886	9.4942	0.003575	43.8935	14.123	3.7198	0.00136	35.0366	0.3148	0.6343	42.5994	0.84	488.09
NUA 720	1	1	1291.67	60.0266	0.0238	50.9412	9.535	1666.06	4308.65	2788.79	17432.1	2362.41	2.5404	0.4758	23.8608	9.561	0.00387	47.4503	15.5545	6.5929	0.002597	35.5625	0.3321	0.6374	42.5553	1.07	411.89
NUA 720	2	2	704.17	64.0564	0.3629	51.4087	63.9524	1523.49	3933.2	1783.64	4823.64	2152.05	1.8839	0.264	19.6911	6.3938	0.003113	58.6411	20.8994	0.2839	0.003733	34.6124	0.3163	0.6132	64.0564	1.05	454.69
NUA 720	2	2	1052.5	55.2548	0.2517	56.2591	12.4803	1337.4	4464.05	3009.13	25929.5	1511.12	2.7143	0.2331	16.2308	6.7428	0.004335	43.1654	16.2631	0.2844	0.003937	31.9039	0.2429	0.4449	55.2548	1.28	388.12
NUA 720	2	2	1074.72	58.2285	0.0221	56.9361	11.9517	1463.08	4435.3	3785.01	18647.5	1722.79	2.8171	0.1646	17.0132	6.9872	0.003484	37.2685	17.085	0.247	0.000353	45.1969	0.2776	0.5074	58.2285	1.33	351.48
NUA 720	1	3	930.56	59.4404	0.0245	41.3962	11.4796	1468.32	3571.03	1781.89	15472.6	1678.55	2.1397	0.3329	24.5786	7.6629	0.000547	25.5408	14.2491	0.4062	4.3e-05	29.4902	0.2074	0.575	45.7317	0.92	306.33
NUA 720	1	3	1348.33	64.0662	0.0265	55.9067	13.1795	1511.89	3637.84	2854.84	26593	1992.29	2.6075	0.4226	24.222	8.729	0.00325	25.7399	14.6635	0.7654	0.000207	30.6984	0.2153	0.7046	48.7837	1.05	315.17
NUA 720	1	3	1508.33	67.6577	0.0348	58.3753	16.6689	1630.76	3707.68	3859.23	62295.7	2664.96	2.647	0.4654	23.9712	10.8403	0.003907	31.7663	20.1578	0.9058	0.000585	39.5604	0.2424	0.7109	46.5685	1.15	255.45
NUA 720	2	4	29.17	52.6249	0.0672	34.6582	19.8754	1681.57	3509.62	993.371	4787.1	1604.38	2.8315		15.601	7.554		59.6654	10.5107	0.6068		37.3029	0.4326	0.5098	50.0844	1.09	303.2
NUA 720	2	4	43.06	47.5951	0.2144	35.6172	35.6284	1836.93	3760.11	1111.98	13930.5	1634.53	3.1113		16.375	10.649		69.0778	10.6299	0.6748		40.6767	1.7053	0.5375	44.6006	1.09	460.29
NUA 720	2	4	114.17	41.628	0.2762	41.5415	35.6864	1983.15	4390.35	1882.22	84698.1	1839.15	3.944		17.2935	16.1847		71.2931	12.1661	0.6853		42.6584	1.7408	1.3439	47.6036	1.22	369.79
NUA 730	1	1	652.78	57.8777	0.0095	36.1557	8.4104	1515.15	3713.87	2272.35	9312.05	2023.58	2.2404	0.395	20.0513	8.6197	0.004042	33.7731	9.8205	1.3398	0.000555	30.1465	1.3327	0.4308	41.7141	0.68	273.01
NUA 730	1	1	708.33	55.2418	0.0321	52.1211	9.1942	1599.63	3892.32	2865.08	26149	2035.74	2.3455	0.4021	18.6571	9.2743	0.0042	44.4496	12.9439	4.0955	0.00163	32.8609	1.3924	0.6569	41.7149	0.72	343.56
NUA 730	1	1	763.89	56.4503	0.0337	57.9218	11.3037	1641.72	4137.69	3262.48	28619.9	2263.85	2.7858	0.4693	22.6168	10.191	0.005184	44.6913	13.4528	4.962	0.001996	68.6578	1.721	0.8163	42.4441	1.23	319.55
NUA 730	2	2	288.61	63.9231	0.1552	42.2967	20.3785	1774.11	3726.16	2921.68	31518.5	2655.85	2.2016	0.1998	16.768	7.4286	0.004206	42.4529	18.9548	0.1787	0.004041	37.8635	1.619	0.6311	63.9231	0.83	415.38
NUA 730	2	2	369.17	61.2901	0.0167	44.7144	16.1519	1603.59	3679.29	2627.19	7741.16	2081.54	2.2108	0.1871	16.6465	7.0385	0.003706	51.2046	13.6437	0.1843	0.000151	47.0997	1.2507	0.5095	61.2901	1.02	379.36
NUA 730	2	2	510.83	62.6573	0.0289	50.0436	16.0117	1507.85	3436.16	3021.12	29196.1	2326.11	2.3074	0.1821	14.7736	7.3705	0.003778	52.5812	14.0485	0.2612	-1.9e-05	32.2209	1.532	0.6556	62.6573	1.1	393.85
NUA 730	1	3	1119.44	59.5269	0.0213	48.9942	10.5094	1342.61	3077.11	3091.47	24525	1986.02	2.216	0.3387	24.3907	7.4316	0.002714	25.9844	15.2636	0.3001	-1e-06	29.3415	0.7101	0.8017	45.9826	0.63	192.52
NUA 730	1	3	1321.11	57.5074	0.0438	52.602	15.3291	1506.06	3536.77	3196.69	28479	2024.44	2.246	0.4041	24.8921	8.0926	0.003733	31.474	18.1213	0.4205	2.9e-05	29.8264	0.8969	0.8363	44.6753	0.64	235.49
NUA 730	1	3	1540.28	62.0764	0.0633	57.6965	24.7344	1547.47	3609.88	3504.07	35101.8	2406.95	2.4952	0.4713	23.0138	8.7384	0.004417	40.4019	20.2642	0.9097	0.00065	33.1603	1.4574	0.8419	49.7495	1.1	242.49
NUA 730	2	4		34.4741	0.133	40.0944				1157.43	16387.5	1256.09			12.0045	6.2447			9.6176			25.5073			33.6094	1.31	290.55
NUA 730	2	4	284.17				22.0599	1630.54	3766.36	960.645	42084.3	1707.52	1.9831					45.206	13.7035	0.4269		32.7719	1.1054	0.6763			294.46
NUA 730	2	4	300.28	46.2713	1.2443	42.5208	39.8664	1710.67	4392.98	2354.21			2.9273		16.6148	9.6327		75.363		1.5573			1.7664	0.8931	48.2283	1.42
NUA 740	1	1	152.78	59.8006	0.0208	34.0345	9.96	1643.73	3720.56	2065.33	10310.9	2327.96	2.3797	0.3729	22.2159	6.8852	0.003739	38.8142	11.5644	1.5494	0.000622	27.1056	1.6875	0.6484	43.4153	0.11	278.48
NUA 740	1	1	402.78	52.9602	0.0216	41.121	12.0847	1705.08	4019.26	2198.84	15172.3	2878.8	2.4247	0.4058	22.272	9.3745	0.003932	52.8005	15.552	3.3616	0.001434	31.8054	1.7186	0.661	44.5856	0.67	388.02
NUA 740	1	1	569.44	60.5657	0.0341	53.2735	15.3376	1706.68	4158.82	2984.44	43498.6	3102.41	2.5758	0.427	27.375	9.997	0.004685	55.2957	17.3714	4.4786	0.001694	32.8261	2.0772	0.6999	46.2369	1.26	385.38
NUA 740	2	2	447.22	67.6973	0.2409	30.201	10.796	1747.26	3943.05	1914.3	9315.75	3181.06	2.0921	0.2014	22.1127	7.6242	0.00343	43.757	22.995	0.2528	0.003482	32.7379	1.9716	0.6694	67.6973	1.07	388.96
NUA 740	2	2	477.5	61.8719	0.2739	36.4154	11.7463	1565.05	4078.45	1294.63	4711.74	3232.8	2.2794	0.227	23.3006	6.687	0.002933	65.9105	19.6831	0.4297	0.003869	30.844	2.3885	0.6958	61.8719	1.08	409.73
NUA 740	2	2	532.78	59.5772	0.01	57.6716	7.3926	1595.36	3639.29	3778.27	34891.6	2717.48	2.5417	0.1451	19.1619	6.0186	0.00503	46.8409	18.0164	0.5361	0.000299	28.5617	1.9481	0.7195	59.5772	1.39	343.69
NUA 740	1	3	895	65.4743	0.0198	29.0768	9.4461	826.37	1980.58	875.745	5529.89	1263.17	1.2346	0.2919	32.0317	4.3392	0.003354	11.2011	8.038	0.2684	-1e-06	34.7087	0.6822	0.4163	48.8432	1.04	275.83
NUA 740	1	3	916.39	64.0897	0.0261	38.4911	10.6249	1488.49	3450.22	2292.94	13933.7	2375.03	2.1798	0.3223	26.4628	7.6023	0.004458	22.3023	14.2417	0.5567	0.000309	36.1646	1.5854	0.8532	48.1413	1.26	278.38
NUA 740	1	3	1331.39	34.7061	0.0457	53.3726	14.0295	1728.32	4441.18	3066.6	56583.5	3102.71	3.2144	0.3957	12.4183	8.2993	-0.005771	22.793	20.0245	0.9593	0.000562	48.9083	2.1825	0.925	27.0768	1.49	239
NUA 740	2	4	15.83	38.4043	0.1157	38.7532	29.0793	1691.08	3244.14		4923.1	1465.89	2.2634		12.8005	9.0254		47.7851	12.3372	0.3262		25.3899	0.9773	0.5464	35.9258	1.11	275.75
NUA 740	2	4	241.67	52.5444	0.2089	44.7491	37.8107	1781.75	3696.18	1059.3	16404.6	2028.9	2.5744		16.1677	9.5979		69.1211	14.0557	0.3944		36.6849	0.515	0.7176	47.6485	1.34	352.26
NUA 740	2	4	310	48.7682	0.3408	50.1045	38.1285	1906.49	3871.73	1222.8	31887.6	2204.43	4.5542		16.4484	14.1153		79.6269	14.8041	0.675		40.516	1.4903	0.8382	52.9077	1.6	404.76
NUA 743	1	1	750	61.3365	0.0198	39.9536	7.2194	1577.07	3821.4	2457.64	10117.5	1673.41	2.375	0.3962	21.6888	7.6065	0.003669	24.0058	9.7446	1.9664	0.000833	28.0728	1.1819	0.5257	45.1362	0.84	252.33
NUA 743	1	1	1138.89	58.3378	0.0322	46.4693	9.8461	1659.12	4178.43	2598.48	24491	2105.07	2.7274	0.433	22.1374	8.9279	0.003985	35.2282	12.3469	2.5461	0.000958	40.1179	1.5653	0.5552	40.1818	1	399.08
NUA 743	1	1	1375	44.5406	0.043	54.8396	10.989	2043.01	4249.61	3018.78	49046.1	2158.29	2.9182	0.4351	24.0077	9.0241	0.004413	35.5492	12.6927	4.667	0.002112		1.6496	0.6208	45.5332	1.15	244.5
NUA 743	2	2	174.44	56.3897	0.3036	41.2795	11.7643	1605.63	3687.37	2991.47	26577.3	2168.57	2.3874	0.2279	18.0747	7.6003	0.004216	37.9769	16.3194	0.2339	0.003363	40.8138	0.7901	0.632	56.3897	1.12	437.59
NUA 743	2	2	471.39	64.3225	0.017	42.8963	14.6361	1578.53	4051.52	2996.35	14569.2	2698.4	2.9061	0.1762	19.7716	6.7763	0.003421	35.6635	16.8589	0.2842	0.000487	31.9665	1.5802	0.5939	64.3225	1.14	450.63
NUA 743	2	2	515.56	65.8458	0.0139	54.895	12.0589	1574.73	4659.63	2692.7	9541.87	2050.38	3.2124	0.1556	18.8312	7.2873	0.004905	40.7115	12.7213	0.4309	0.000332	34.8668	2.3358	0.5873	65.8458	1.43	347.66
NUA 743	1	3	1028.89	68.1647	0.0151	29.7646	10.9874	1616.67	3727.05	1336.8	7958.32	2112.22	1.9818	0.2891	24.7117	6.9695	0.003187	13.8965	14.9113	0.5553	0.000124	32.549	1.0102	0.8299	44.239	0.67	302.61
NUA 743	1	3	1042.22	57.906	0.0498	49.8692	15.7217	1701.83	3892.07	2544.25	48392.5	2470.52	2.5186	0.372	25.0765	8.9685	0.003636	20.2085	15.7181	0.7556	0.000255	41.8882	1.215	1.0079	53.998	0.82	332.3
NUA 743	1	3	2208.61	67.3311	0.0899	78.6434	21.313	1778.17	3913.98	4569.91	80603.3	2539.89	3.3604	0.4939	24.396	8.9804	0.005627	22.848	18.5469	0.7694	0.001527	52.3508	1.3	1.27	47.2502	1.13	275.21
NUA 743	2	4	46.67	53.0862	0.1549	36.9004	15.1447	1427.48	3335.41	1083.13	9579.67	837.682	2.0356		13.5768	8.9485		68.4174	4.4105	0.3411		30.4476	0.5515	0.675	46.7656	1.28	327.32
NUA 743	2	4	54.72	45.4286	0.1608	46.0459	32.4458	1695.37	3736.3	1123.77	14502.8	1535.11	2.6189		14.6641	8.958		68.862	9.4345	0.7525		35.0649	0.8032	0.8124	44.7038	1.5	366.92
NUA 743	2	4	61.94	43.4162	0.8679	47.3036	39.8266	1799.62	4329.82	1299.34	15870.5	1709.83	3.0658		17.0931	11.2871		74.2202	11.782	1.7311		36.7412	0.9904	1.6618	46.1235	1.86	300.53
NUA 746	1	1	444.44	51.3523	0.0107	28.6653	8.3136	1689.34	3831.16	1983.53	11033.3	1968.3	2.2523	0.3892	23.1103	7.8402	0.00372	33.1893	11.5258	1.6944	0.000725	29.8776	1.056	0.5195	42.0643	0.75	353.58
NUA 746	1	1	777.78	50.2284	0.0143	33.5315	11.002	1779.21	3952.57	2413.73	25415.3	2071.6	2.3622	0.4195	27.0001	8.9273	0.004486	38.9995	11.865	3.814	0.001277	34.0422	1.3025	0.5224	45.1733	0.92	430.69
NUA 746	1	1	819.44	54.7326	0.0261	56.2724	11.2063	1784.27	4332.56	3353.9	54177.1	2498.74	2.752	0.4486	20.4523	9.0914	0.004536	50.4662	12.8348	5.9992	0.002454	35.9255	1.4918	0.7545	41.9552	0.99	417.42
NUA 746	2	2	553.89	65.3035	0.3633	34.608	13.5618	1573.09	4280.26	1845.02	7047.11	2615.86	2.0187	0.225	23.0286	6.676	0.003645	41.3153	17.6411	0.3269	0.003212	35.3179	1.3567	0.8174	65.3035	1.16	534.86
NUA 746	2	2	629.17	51.9679	0.0198	54.7746	10.5312	1631	4301.94	3996.34	27901.9	2461.36	3.2436	0.1498	20.6302	6.4971	0.004374	42.1041	16.4848	0.4511	0.000517	37.1478	1.7508	0.5865	51.9679	1.26	420.76
NUA 746	2	2	701.11	63.119	0.0176	51.4865	13.4958	1747.24	4499.6	3083.79	25886.9	1930.71	3.3258	0.1596	18.2006	6.4408	0.004458	28.8818	11.9297	0.6144	0.000691	41.8771	0.8857	0.4309	63.119	1.35	471.93
NUA 746	1	3	620.83	49.1248	0.0322	43.5647	12.743	1624.83	4326.42	2471.84	36069	1675.41	2.6979	0.2836	19.8097	8.3236	0.003774	15.8534	13.6666	0.7904	0.000271	37.2326	0.454	0.7699	38.7467	1.1	272.28
NUA 746	1	3	695	62.6235	0.0323	44.3263	15.2593	1634.72	4616.23	2495.78	40424.7	2273.53	2.7404	0.2954	24.6315	8.7671	0.004044	28.0672	13.708	1.0069	0.000328	39.2539	1.5221	0.9044	48.067	1.43	247.48
NUA 746	1	3	1449.72	64.5244	0.0417	46.2475	18.4552	1704.91	4678.43	2919.83	62232.3	2277	3.0866	0.4299	27.278	9.4731	0.004317	28.1337	17.0786	1.3002	0.000389	30.7532	1.6186	0.9185	46.3114	1.68	290.11
NUA 746	2	4	45.83	47.5486	0.0886	42.3425	17.9155	1578.16	3255.23	1031.66	7845.75	2208.91	2.362		15.1631	9.3976		70.5532	14.0444	0.7095		42.8704	0.7623	0.5594	47.9475	0.97	294.44
NUA 746	2	4	146.94	45.5484	0.3076	49.2459	34.537	1648.4	3513.58	1149.08	15210.2	2313.67	2.4858		17.326	9.5995		78.5917	15.8073	1.3593		33.5456	1.7894	0.8152	46.9605	1.3	326.37
NUA 746	2	4	270.28	45.7052	0.5437	49.3681	44.3854	1761.55	4180.19	1280.23	15944.2	2598.14	2.7032		18.8776	13.2272		81.4013	18.434	1.4528		36.2526	1.8605	0.9334	47.1379	1.6	294.47
SUGAR 113	1	1	305.56	53.7018	0.0191	41.2002	8.4859	1657.25	3754.07	1857.58	5193.15	1695.95	1.9834	0.4704	16.4634	9.729	0.003677	36.3944	10.8829	2.8827	0.00078	29.6171	0.4942	0.5847	39.221	0.48	368.21
SUGAR 113	1	1	930.56	54.4531	0.0235	43.5553	36.7819	1688.12	3772.07	1959.65	17059.3	2022.09	2.0641	0.4848	20.439	10.6416	0.00384	52.92	13.2228	4.6813	0.001581	36.3098	0.5903	0.7956	38.3946	0.89	426.01
SUGAR 113	1	1	972.22	63.6602	0.0571	45.9975	37.3837	1739.24	3962.55	2118.14	18552.9	2228.68	2.5926	0.5259	18.7923	11.0973	0.004081	53.3276	14.0945	7.332	0.002576	45.14	0.6349	1.0343	42.556	0.9	387.19
SUGAR 113	2	2	423.61	61.8203	0.3076	49.073	51.7488	1716.56	3809.81	2213.27	7389.33	2184.36	2.199	0.2243	16.0163	6.7963	0.003845	49.1703	16.2502	0.347	0.002952	35.0867	0.5104	1.23	61.8203	0.95	495.1
SUGAR 113	2	2	632.5	53.4153	0.1358	51.2558	13.0389	1831.78	4120.48	3519.54	14350.9	2160.36	2.7784	0.1676	15.8625	6.5296	0.00424	47.7653	15.2497	0.1827	-2.2e-05	40.7968	0.4189	0.755	53.4153	0.98	439.52
SUGAR 113	2	2	767.78	60.0918	0.0096	73.5734	11.5265	1739.06	3962.12	3262.79	14801.1	1914.52	2.9979	0.1746	17.9668	6.1733	0.004833	48.7666	12.5596	0.3139	0.000115	41.4697	0.5025	0.9338	60.0918	1.48	331.26
SUGAR 113	1	3	766.67	55.746	0.0313	44.7328	10.843	1656.41	3296.96	2740.79	15607.4	1654.25	2.54	0.3305	20.232	7.7134	0.003206	25.8392	13.0431	0.6044	0.000125	31.4332	0.3461	0.862	46.0483	1.03	291.5
SUGAR 113	1	3	1181.67	62.6371	0.0325	48.3819	13.1455	1707.09	3894.12	2743.28	36615.7	2136.35	2.5507	0.3412	20.1965	9.0807	0.003893	26.0097	14.6884	0.7209	0.000474	36.2668	0.372	1.0074	46.3466	1.24	240.11
SUGAR 113	1	3	1733.89	68.7352	0.0666	71.3305	18.0028	1710.24	4381.31	3928.28	54021.8	2170.02	2.5543	0.4031	22.5809	9.9282	0.004099	28.951	21.542	1.8548	0.000749	47.2249	0.5049	1.1311	46.8911	1.28	222.98
SUGAR 113	2	4	13.61			37.9671				929.073	10343.6	1968.48							12.188								306.29
SUGAR 113	2	4	23.33	51.2263	0.1673		46.833	1864.98					2.8309		15.9808										50.1717	1.43
SUGAR 113	2	4	70.56						3980.13							12.336		104.972		1.4451		40.3229	1.3786	0.9471
UBR (92) 25	1	1	69.44	45.9301	0.0122	26.669	6.3844	1671.56	4111.08	2535.32	10101.3	1402.15	2.8878	0.3316	23.2034	10.0138	0.003335	40.0087	8.9109	0.6756	0.000286	30.7201	0.7344	0.8484	41.1418	0.7	228.77
UBR (92) 25	1	1	166.67	52.599	0.0178	40.4887	6.9758	1772.29	4337.84	3289	35490	1800.03	2.9103	0.3379	19.1198	10.5935	0.003353	40.779	10.3297	2.0723	0.000639	33.0281	1.0139	1.165	37.7278	1.34	447.22
UBR (92) 25	1	1	361.11	54.3124	0.0396	46.9113	9.1538	1938.89	4341.67	3476.87	39007.6	1967.25	3.0783	0.3931	20.1838	11.4029	0.003507	43.4716	12.5723	3.3988	0.001308	35.3938	1.23	1.2254	41.0905	1.43	378.87
UBR (92) 25	2	2	84.44	63.3301	0.3076	30.0079	10.7884	2049.2	3305.89	2206	4596.25	2550.46	1.8085	0.2248	23.3397	7.9141	0.00245	43.8308	19.1014	0.233	0.002581	34.3213	1.0468	0.8855	63.3301	0.6	477.11
UBR (92) 25	2	2	121.94	57.4932	0.0132	40.2419	13.3898	2066.54	3132.89	5012.11	33860.9	2593.03	2.1978	0.1658	19.7911	7.3904	0.004898	45.3903	19.0683	0.258	0.00015	28.5818	0.9414	0.7578	57.4932	0.6	452.37
UBR (92) 25	2	2	125.56	63.6599	0.0513	70.6315	12.8237	2001.1	3364.38	2702.2	11644.2	2946.43	2.3744	0.1516	22.753	8.0229	0.002953	43.109	22.581	0.2383	3.4e-05	28.8425	1.1144	0.7308	63.6599	0.95	287.44
UBR (92) 25	1	3	1095.56	52.1627	0.0251	34.0787	9.6387	1816.4	3469	2557.23	22279	1962.23	2.3271	0.2481	25.7015	10.8755	0.002675	18.1521	12.9448	0.2449	-5.3e-05	37.8442	0.7283	1.3424	42.9928	0.11	314.51
UBR (92) 25	1	3	1139.72	59.5746	0.026	39.5449	11.6487	1875.93	3878.32	3000.67	28169.1	2540.28	2.3585	0.2925	21.9479	11.6616	0.003043	20.2365	15.6287	0.295	6.2e-05	38.3309	0.7454	1.4678	45.114	0.98	249.54
UBR (92) 25	1	3	1941.67	65.752	0.0976	42.5545	17.1139	1916.23	4202.69	3252.81	40240.6	2674.45	2.5268	0.3506	25.7255	14.5108	0.003494	31.8099	21.6052	0.4553	0.000114	40.9837	1.1915	1.5863	46.2251	0.98	300.49
UBR (92) 25	2	4		47.56	0.1157	38.3499	21.4323	1881.89	3108.45	1127.85	5879.36	1570.39	2.6234		13.589	8.3831		75.5974	11.2311	0.483		35.1862	0.7307	0.7289	49.2381	1.3	240.27
UBR (92) 25	2	4	38.61	47.5101	0.7513	42.6842	25.6838	1888	3593.7	1234.1	12806	1579.76	2.705		15.0246	10.0712		76.5999	11.9825	0.7608		36.3943	1.1943	0.8101	46.6691	1.42	342.32
UBR (92) 25	2	4	67.78	43.7263	1.8162	47.2446	30.6489	2118.82	4338.23	1477.32	16560	2124.58	3.127		17.441	12.238		81.6034	13.8573	1.1991		38.4739	2.4791	0.8988	46.1824	1.66	264.43
VTTT 294/4-4	1	1	430.56	49.7716	0.0198	27.5474	6.667	1552.63	3668.87	1577.66	6535.41	1378.84	2.2619	0.3925	18.4174	9.7664	0.003557	35.1413	9.9234	1.4797	0.000294	26.8008	0.5672	0.4984	42.8791	0.65	347.66
VTTT 294/4-4	1	1	902.78	57.7207	0.0241	44.4086	9.3334	1648.82	4235.97	2647.86	23827.3	1484.41	2.5253	0.4285	18.6153	10.5191	0.003881	38.3556	10.0108	1.8151	0.000544	31.8405	0.6298	0.5477	37.9616	0.96	488.77
VTTT 294/4-4	1	1	958.33	55.4432	0.0289	54.6539	15.6884	1702.91	4452.03	3264.19	28749.3	1503.93	2.6427	0.4907	17.3038	11.6826	0.004546	42.0108	11.6521	4.8039	0.001942	38.4747	0.7034	0.8016	41.5755	0.98	446.7
VTTT 294/4-4	2	2	84.44	63.202	0.3215	23.7098	9.8903	1735.09	3973.86	1451.02	3311.02	1671.08	1.9257	0.2655	17.8276	8.2078	0.003103	42.8656	19.4647	0.2461	0.003326	36.6295	0.8036	0.5214	63.202	0.88	453.8
VTTT 294/4-4	2	2	693.06	59.2036	0.0297	42.578	15.6454	1718.76	4422.29	3482.63	25546.5	661.672	3.0544	0.1681	15.7622	7.7087	0.003509	49.2604	6.5611	0.864	0.00091	44.6665	0.267	0.6638	59.2036	0.97	400.97
VTTT 294/4-4	2	2	736.11	59.3113	0.0208	44.1225	13.7382	1680.3	4376.42	3164.97	20331	1023.22	3.108	0.1683	15.686	7.2844	0.004009	46.8438	11.443	0.3391	0.00035	36.8371	0.6641	0.4929	59.3113	1.02	461.31
VTTT 294/4-4	1	3	783.06	64.1281	0.0182	33.7819	12.7332	1549.37	4027.5	1980.18	15624.4	1187.73	2.2919	0.291	18.8012	8.7664	0.001931	17.2236	12.1924	0.3797	0.000242	29.2381	0.2591	0.7825	42.6504	1.14	301.04
VTTT 294/4-4	1	3	1139.72	71.7477	0.0365	34.5574	15.0387	1549.61	4097.4	2540.61	17175.1	1475.71	2.6135	0.3125	18.2082	10.8881	0.002585	26.1177	13.9684	0.6479	0.000292	32.6914	0.3464	1.0759	45.7193	1.26	322.1
VTTT 294/4-4	1	3	2071.39	66.5399	0.4494	40.5223	16.5465	1604.69	4477.99	2608.84	45233.2	1536.81	2.7445	0.4406	18.2451	11.1332	0.00357	36.5729	17.2744	1.0933	0.001096	33.6364	0.6892	1.1393	44.4837	1.46	308.8
VTTT 294/4-4	2	4	15.56	46.5297	0.1352		12.3754	1647.81	3533.56	1158.77	14637.7		2.512												45.7655	1.3	318.22
VTTT 294/4-4	2	4	38.61			44.7552		1446.15	3608.93	1304.06	31934.6	1781.63	3.052		16.2152	9.2567		82.056	11.8091	0.5078		36.728	0.5707	0.6461		1.37	322.55
VTTT 294/4-4	2	4	73.61	47.5621	0.4107	45.897	31.8252					2485.99			18.8515	10.4627		87.4876	18.3463	1.1031		37.3869	2.6594	0.818	49.3945

## Sheet: Sheet2
Variety code			Condition code			Season
1	A197		1	Rainfall		1	Season 1 (rainfall)
2	A286		2	Drought		2	Season 2 (drought)
3	A334					3	Season 3 (rainfall)
4	CAL113					4	Season 4 (drought)
5	CAL143
6	DRK 57
7	NASAKA
8	NUA45
9	NUA59
10	NUA674
11	NUA705
12	NUA706
13	NUA720
14	NUA730
15	NUA740
16	NUA743
17	NUA746
18	SUGAR113
19	UBR (92) 25
20	VTTT 294/4-4
